# Supplementary material for: Gorlin Syndrome-Associated Basal Cell Carcinomas Treated with Vismodegib or Sonidegib: A Retrospective Study
Source: Cancers (Basel). 2024 Jun 7;16(12):2166. doi: 10.3390/cancers16122166 (PMC11201977; doi:10.3390/cancers16122166)
Supplement: Supplementary file 1 [file cancers-16-02166-s001.zip]

Archive with 1 entries (1 files):
- cancers-3022178-supplementary.pdf
